# Supplementary material for: Xochiquetzallia (Asparagaceae, Brodiaeoideae), a new genus segregated from the paraphyletic Dandya
Source: PhytoKeys. 2020 Jan 27;139:39–49. doi: 10.3897/phytokeys.139.46890 (PMC6997253; doi:10.3897/phytokeys.139.46890)
Supplement: XML Treatment for Dandya purpusii [file phytokeys.139.46890-treatment2.xml]

<!DOCTYPE tp:taxon-treatment
  PUBLIC "-//TaxonX//DTD Taxonomic Treatment Publishing DTD v0 20100105//EN" "tax-treatment-NSO.dtd">
<tp:taxon-treatment xmlns:tp="http://www.plazi.org/taxpub"><tp:treatment-meta><kwd-group><label>Taxon classification</label><kwd><named-content xmlns:xlink="http://www.w3.org/1999/xlink" content-type="kingdom">Plantae</named-content></kwd><kwd><named-content xmlns:xlink="http://www.w3.org/1999/xlink" content-type="order">Asparagales</named-content></kwd><kwd><named-content xmlns:xlink="http://www.w3.org/1999/xlink" content-type="family">Asparagaceae</named-content></kwd></kwd-group><mixed-citation publication-type="journal"><person-group><name><surname>Gutiérrez</surname><given-names>Jorge</given-names></name><name><surname>Terrazas</surname><given-names>Teresa</given-names></name></person-group><article-title><italic><tp:taxon-name><tp:taxon-name-part taxon-name-part-type="genus" reg="Xochiquetzallia">Xochiquetzallia</tp:taxon-name-part></tp:taxon-name></italic> (<tp:taxon-name><tp:taxon-name-part taxon-name-part-type="family">Asparagaceae</tp:taxon-name-part></tp:taxon-name>, <tp:taxon-name><tp:taxon-name-part taxon-name-part-type="subfamily">Brodiaeoideae</tp:taxon-name-part></tp:taxon-name>), a new genus segregated from the paraphyletic <italic><tp:taxon-name><tp:taxon-name-part taxon-name-part-type="genus" reg="Dandya">Dandya</tp:taxon-name-part></tp:taxon-name></italic></article-title><source>PhytoKeys</source><day>27</day><month>1</month><year>2020</year><volume>139</volume><fpage>39</fpage><lpage>49</lpage><pub-id pub-id-type="doi">10.3897/phytokeys.139.46890</pub-id></mixed-citation></tp:treatment-meta><tp:nomenclature><tp:taxon-name><object-id xmlns:xlink="http://www.w3.org/1999/xlink" content-type="arpha" xlink:type="simple">AFAFD426-5411-5CA7-8FB5-E6EC0DD6409B</object-id>
              <tp:taxon-name-part taxon-name-part-type="genus" reg="Dandya">Dandya</tp:taxon-name-part>
              <tp:taxon-name-part taxon-name-part-type="species" reg="purpusii">purpusii</tp:taxon-name-part>
            </tp:taxon-name><tp:taxon-authority>(Brandegee) H.E. Moore</tp:taxon-authority><tp:nomenclature-citation-list><tp:nomenclature-citation><tp:taxon-name>
                  <tp:taxon-name-part taxon-name-part-type="genus" reg="Dandya">Dandya</tp:taxon-name-part> <tp:taxon-name-part taxon-name-part-type="species" reg="purpusii">purpusii</tp:taxon-name-part></tp:taxon-name><comment>(Brandegee) H.E. Moore, Gent. Herb. 266–268 (1953).</comment></tp:nomenclature-citation><tp:nomenclature-citation><tp:taxon-name>
                  <tp:taxon-name-part taxon-name-part-type="genus" reg="Muilla">Muilla</tp:taxon-name-part> <tp:taxon-name-part taxon-name-part-type="species" reg="purpusii">purpusii</tp:taxon-name-part></tp:taxon-name><comment>Brandegee, Univ. Calif. Publ. Bot. iv, 177 (1911).</comment></tp:nomenclature-citation><tp:nomenclature-citation><tp:taxon-name>
                  <tp:taxon-name-part taxon-name-part-type="genus" reg="Bloomeria">Bloomeria</tp:taxon-name-part> <tp:taxon-name-part taxon-name-part-type="species" reg="purpusii">purpusii</tp:taxon-name-part></tp:taxon-name><comment>(Brandegee) Macbride, Contr. Gray Herb. Ser. 2. 56: 1-20 (1918).</comment></tp:nomenclature-citation><tp:nomenclature-citation><tp:taxon-name>
                  <tp:taxon-name-part taxon-name-part-type="genus" reg="Brodiaea">Brodiaea</tp:taxon-name-part> <tp:taxon-name-part taxon-name-part-type="species" reg="purpusii">purpusii</tp:taxon-name-part></tp:taxon-name><comment>(Brandegee) Ingram, Madroño xii, 27 (1953).</comment></tp:nomenclature-citation></tp:nomenclature-citation-list></tp:nomenclature><tp:treatment-sec sec-type="description" id="SECID0EWBAE"><title>Description.</title><p>Perennial herbs, 28–47 cm tall, including corm and inflorescence. Fibrous roots. Corm subglobose compressed, fleshy, 1.0–1.7 cm in diameter; tunic formed by the wide bases of the leaves, brown or dark brown, covering up to 2.0 cm from the base of the scape. Leaves 2–3, 13–27 cm long, dark green, linear, subterete, with scabrous surface, hyaline prominences on the veins; base truncated, apex acute. Inflorescence in umbel; Scape of 27–42 cm long, usually longer than leaves, terete, surface smooth or with acute prominences. Floral bracts 2–3, linear-lanceolate, triangular, 4.0–8.5 mm long; bracteoles, one per flower. Flowers 6–11, pedicels 2.0–4.0 cm long, subcampanulate, erect, articulate, floral tube 1.5–3.0 mm long; tepals blue, 6 in 2 series, external tepals ovate-lanceolate, 6.0–10.0 × 1.5–3.0 mm, apex acute and papillose, base cuneate, entire margin; internal tepals ovate-lanceolate, 6.0–9.5 × 1.6–3.0 mm, apex obtuse and papillose, base cuneate, entire margin. Stamens 6; filaments free, adnate to the throat of the tube, widened toward the base, 4.0–6.0 mm; anthers oblongs, yellow, basifixed, 1.5–2.0 mm; gynophore 0.5–1.1 mm long, adnate to the floral perigone formed three cavities, present pith. Ovary cylindrical, 2.5–5.5 mm, fused at its base to the floral perigone; style filiform, 2.1–4.0 mm; stigma divided, papillose; capsule loculicidal, subcylindric, glabrous, brown, 10.0–12.0 mm long; seed oblong-falciform, compressed, black, bright, 3.0 × 5.0 mm.</p></tp:treatment-sec><tp:treatment-sec sec-type="type species" id="SECID0E2BAE"><title>Type species.</title><p>MEXICO. Coahuila; Sierra de la Paila, October 1910, <italic>Purpus 4959</italic> (holotype UC!; isotypes F!, GH!).</p></tp:treatment-sec><tp:treatment-sec sec-type="Specimen examined" id="SECID0EDCAE"><title>Specimen examined.</title><p>MEXICO: Coahuila, Municipality of Ramos Arispe, Valle de los Ángeles, Sierra de la Paila, 6 August 1975, <italic>M. F. Robert</italic> &amp; <italic>J. Passini 4675</italic> (ENCB); El Cidral, Sierra de la Paila, 20 August 1987, <italic>J. A. Villarreal 3980</italic> (TEX); 5.9 miles east of the road between Yucatan and Mexico, highway 40, west of the mountains along a gravel road to 17.2 miles north of Mexico highway 40, 1650 m elevation, 19 September 1996, <italic>J. M. Porter 11308</italic> &amp; <italic>J. T. Columbus</italic> (RSA); 15 km north of Estación Marte, on secondary road, 1550 m elevation, 24 October 2011, <italic>J. Gutiérrez et al. 1225</italic> (FEZA, CHAPA, MEXU, UAMIZ).</p></tp:treatment-sec></tp:taxon-treatment>
