# Supplementary material for: Xochiquetzallia (Asparagaceae, Brodiaeoideae), a new genus segregated from the paraphyletic Dandya
Source: PhytoKeys. 2020 Jan 27;139:39–49. doi: 10.3897/phytokeys.139.46890 (PMC6997253; doi:10.3897/phytokeys.139.46890)
Supplement: XML Treatment for Xochiquetzallia [file phytokeys.139.46890-treatment3.xml]

<!DOCTYPE tp:taxon-treatment
  PUBLIC "-//TaxonX//DTD Taxonomic Treatment Publishing DTD v0 20100105//EN" "tax-treatment-NSO.dtd">
<tp:taxon-treatment xmlns:tp="http://www.plazi.org/taxpub"><tp:treatment-meta><kwd-group><label>Taxon classification</label><kwd><named-content xmlns:xlink="http://www.w3.org/1999/xlink" content-type="kingdom">Plantae</named-content></kwd><kwd><named-content xmlns:xlink="http://www.w3.org/1999/xlink" content-type="order">Asparagales</named-content></kwd><kwd><named-content xmlns:xlink="http://www.w3.org/1999/xlink" content-type="family">Asparagaceae</named-content></kwd></kwd-group><mixed-citation publication-type="journal"><person-group><name><surname>Gutiérrez</surname><given-names>Jorge</given-names></name><name><surname>Terrazas</surname><given-names>Teresa</given-names></name></person-group><article-title><italic><tp:taxon-name><tp:taxon-name-part taxon-name-part-type="genus" reg="Xochiquetzallia">Xochiquetzallia</tp:taxon-name-part></tp:taxon-name></italic> (<tp:taxon-name><tp:taxon-name-part taxon-name-part-type="family">Asparagaceae</tp:taxon-name-part></tp:taxon-name>, <tp:taxon-name><tp:taxon-name-part taxon-name-part-type="subfamily">Brodiaeoideae</tp:taxon-name-part></tp:taxon-name>), a new genus segregated from the paraphyletic <italic><tp:taxon-name><tp:taxon-name-part taxon-name-part-type="genus" reg="Dandya">Dandya</tp:taxon-name-part></tp:taxon-name></italic></article-title><source>PhytoKeys</source><day>27</day><month>1</month><year>2020</year><volume>139</volume><fpage>39</fpage><lpage>49</lpage><pub-id pub-id-type="doi">10.3897/phytokeys.139.46890</pub-id></mixed-citation></tp:treatment-meta><tp:nomenclature><tp:taxon-name><object-id xmlns:xlink="http://www.w3.org/1999/xlink" content-type="arpha" xlink:type="simple">E727D8F2-ABEF-5780-B5EA-B5E120EA55DA</object-id>
              <tp:taxon-name-part taxon-name-part-type="genus" reg="Xochiquetzallia">Xochiquetzallia</tp:taxon-name-part>
              <object-id xmlns:xlink="http://www.w3.org/1999/xlink" content-type="ipni" xlink:type="simple">urn:lsid:ipni.org:names:77204851-1</object-id>
            </tp:taxon-name><tp:taxon-authority>J.Gut.</tp:taxon-authority><tp:taxon-status xmlns:xlink="http://www.w3.org/1999/xlink" xlink:type="simple">gen. nov.</tp:taxon-status><xref ref-type="fig" rid="F2">Fig. 2</xref></tp:nomenclature><tp:treatment-sec sec-type="diagnosis" id="SECID0ECEAE"><title>Diagnosis.</title><p>Perennial herbs, geophytic; terete or flattened leaves; subcampanulate or hypocrateriform flowers, tube 1.0–25.0 mm long, erect or reclined; gynophore without pith, stigma entire.</p></tp:treatment-sec><tp:treatment-sec sec-type="description" id="SECID0EHEAE"><title>Description.</title><p>Perennial herbs, 20–60 cm tall, including corm and inflorescence. Fibrous roots, some fleshy. Corm subglobose compressed, fleshy, 1.0–2.5 cm in diameter; tunic formed by the wide bases of the leaves, brown or dark brown, covering up to 2.0 cm from the base of the scape. Leaves 5–9, 20–49 cm long, dark green, linear, flattened or terete, with glabrous or scabrous surface, hyaline prominences on the veins; base truncated, apex acute. Inflorescence in umbel; Scape of (16–) 20–50 cm long, usually shorter than leaves, terete, surface smooth or with acute prominences. Floral bracts 2–3, linear-lanceolate, triangular, 3.0–9.0 mm long; bracteoles, one per flower. Flowers 4–20, pedicels 0.8–3.5 cm long, subcampanulate or hypocrateriform, erect or decumbent-descending, articulate, floral tube 1–25 mm long; tepals white or blue, 6 in 2 series, external tepals elliptic, 8.0–16.0 × (1.5–) 2.0–7.0 mm, 1–3 veins, apex acute and papillose, base cuneate, entire margin; internal tepals elliptical to broadly elliptical, (6.5–) 8.0–16.0 × (2.0–) 3.0–11.0 mm, apex obtuse and papillose, base cuneate, entire margin. Stamens 6; filaments free, adnate to the throat of the tube, widened toward the base or columnar, 2.0–5.0 (–7.0) mm; anthers linear, lanceolate-deltoid, yellow, basifixed, 1.0–2.5 mm; gynophore 0.8–1.6 mm long, adnate to the floral perigone formed three cavities. Ovary cylindrical, 1.0–5.0 mm, fused at its base to the floral perigone; style filiform, 1.8–7.0 mm; stigma entire, papillose; capsule loculicidal, subglobose or subcylindric, glabrous, brown, 6.0–13.0 mm long; seed oblong-falciform, compressed, black, bright, seed coat papillose, 4.0 × 1.5 mm.</p><fig id="F2" position="float" orientation="portrait"><object-id xmlns:xlink="http://www.w3.org/1999/xlink" content-type="doi" xlink:type="simple">10.3897/phytokeys.139.46890.figure2</object-id><object-id xmlns:xlink="http://www.w3.org/1999/xlink" content-type="arpha" xlink:type="simple">3497F51F-0F46-5FC7-A4ED-AF59D4B42859</object-id><label>Figure 2.</label><caption><p>Species of the genus <italic><tp:taxon-name><tp:taxon-name-part taxon-name-part-type="genus" reg="Xochiquetzallia">Xochiquetzallia</tp:taxon-name-part></tp:taxon-name></italic>. <bold>A</bold><italic><tp:taxon-name><tp:taxon-name-part taxon-name-part-type="genus" reg="Xochiquetzallia">Xochiquetzallia</tp:taxon-name-part> <tp:taxon-name-part taxon-name-part-type="species" reg="mortoniana">mortoniana</tp:taxon-name-part></tp:taxon-name></italic><bold>B</bold><italic><tp:taxon-name><tp:taxon-name-part taxon-name-part-type="genus" reg="Xochiquetzallia">X.</tp:taxon-name-part> <tp:taxon-name-part taxon-name-part-type="species" reg="hannibalii">hannibalii</tp:taxon-name-part></tp:taxon-name></italic><bold>C</bold><italic><tp:taxon-name><tp:taxon-name-part taxon-name-part-type="genus" reg="Xochiquetzallia">X.</tp:taxon-name-part> <tp:taxon-name-part taxon-name-part-type="species" reg="balsensis">balsensis</tp:taxon-name-part></tp:taxon-name></italic><bold>D</bold><italic><tp:taxon-name><tp:taxon-name-part taxon-name-part-type="genus" reg="Xochiquetzallia">X.</tp:taxon-name-part> <tp:taxon-name-part taxon-name-part-type="species" reg="thadhowardii">thadhowardii</tp:taxon-name-part></tp:taxon-name></italic>. <bold>A</bold> and <bold>B</bold> taken from the "Global Plants JSTOR".</p></caption><graphic xmlns:xlink="http://www.w3.org/1999/xlink" xlink:href="phytokeys-139-039-g002.jpg" position="float" orientation="portrait" xlink:type="simple" id="oo_375451.jpg"><uri content-type="original_file" xlink:type="simple">https://binary.pensoft.net/fig/375451</uri></graphic></fig></tp:treatment-sec><tp:treatment-sec sec-type="type species" id="SECID0EMGAE"><title>Type species.</title><p><italic><tp:taxon-name><tp:taxon-name-part taxon-name-part-type="genus" reg="Xochiquetzallia">Xochiquetzallia</tp:taxon-name-part> <tp:taxon-name-part taxon-name-part-type="species" reg="mortoniana">mortoniana</tp:taxon-name-part></tp:taxon-name></italic> (H.E. Moore) J.Gut.</p></tp:treatment-sec><tp:treatment-sec sec-type="etymology" id="SECID0E4GAE"><title>Etymology.</title><p>This genus is named in honor of the goddess of Aztec flowers, in Nahuatl "Xōchiquetzalli" (beautiful flower) "xṓchitl" (flower), "quétzalli" (beautiful). The Aztecs developed majestic architectural works, had extensive knowledge of astronomy and great respect for nature, particularly plants.</p></tp:treatment-sec></tp:taxon-treatment>
