# Supplementary material for: Xochiquetzallia (Asparagaceae, Brodiaeoideae), a new genus segregated from the paraphyletic Dandya
Source: PhytoKeys. 2020 Jan 27;139:39–49. doi: 10.3897/phytokeys.139.46890 (PMC6997253; doi:10.3897/phytokeys.139.46890)
Supplement: XML Treatment for Xochiquetzallia thadhowardii [file phytokeys.139.46890-treatment7.xml]

<!DOCTYPE tp:taxon-treatment
  PUBLIC "-//TaxonX//DTD Taxonomic Treatment Publishing DTD v0 20100105//EN" "tax-treatment-NSO.dtd">
<tp:taxon-treatment xmlns:tp="http://www.plazi.org/taxpub"><tp:treatment-meta><kwd-group><label>Taxon classification</label><kwd><named-content xmlns:xlink="http://www.w3.org/1999/xlink" content-type="kingdom">Plantae</named-content></kwd><kwd><named-content xmlns:xlink="http://www.w3.org/1999/xlink" content-type="order">Asparagales</named-content></kwd><kwd><named-content xmlns:xlink="http://www.w3.org/1999/xlink" content-type="family">Asparagaceae</named-content></kwd></kwd-group><mixed-citation publication-type="journal"><person-group><name><surname>Gutiérrez</surname><given-names>Jorge</given-names></name><name><surname>Terrazas</surname><given-names>Teresa</given-names></name></person-group><article-title><italic><tp:taxon-name><tp:taxon-name-part taxon-name-part-type="genus" reg="Xochiquetzallia">Xochiquetzallia</tp:taxon-name-part></tp:taxon-name></italic> (<tp:taxon-name><tp:taxon-name-part taxon-name-part-type="family">Asparagaceae</tp:taxon-name-part></tp:taxon-name>, <tp:taxon-name><tp:taxon-name-part taxon-name-part-type="subfamily">Brodiaeoideae</tp:taxon-name-part></tp:taxon-name>), a new genus segregated from the paraphyletic <italic><tp:taxon-name><tp:taxon-name-part taxon-name-part-type="genus" reg="Dandya">Dandya</tp:taxon-name-part></tp:taxon-name></italic></article-title><source>PhytoKeys</source><day>27</day><month>1</month><year>2020</year><volume>139</volume><fpage>39</fpage><lpage>49</lpage><pub-id pub-id-type="doi">10.3897/phytokeys.139.46890</pub-id></mixed-citation></tp:treatment-meta><tp:nomenclature><tp:taxon-name><object-id xmlns:xlink="http://www.w3.org/1999/xlink" content-type="arpha" xlink:type="simple">F494C13E-848B-577A-AE25-1C361E6FEDE0</object-id>
              <tp:taxon-name-part taxon-name-part-type="genus" reg="Xochiquetzallia">Xochiquetzallia</tp:taxon-name-part>
              <tp:taxon-name-part taxon-name-part-type="species" reg="thadhowardii">thadhowardii</tp:taxon-name-part>
              <object-id xmlns:xlink="http://www.w3.org/1999/xlink" content-type="ipni" xlink:type="simple">urn:lsid:ipni.org:names:77204855-1</object-id>
            </tp:taxon-name><tp:taxon-authority>(L.W. Lenz) J.Gut.</tp:taxon-authority><tp:taxon-status xmlns:xlink="http://www.w3.org/1999/xlink" xlink:type="simple">comb. nov</tp:taxon-status><tp:nomenclature-citation-list><tp:nomenclature-citation><tp:taxon-name>
                  <tp:taxon-name-part taxon-name-part-type="genus" reg="Xochiquetzallia"/>
                  <tp:taxon-name-part taxon-name-part-type="species" reg="thadhowardii"/>
                </tp:taxon-name><comment>≡ <tp:taxon-name><tp:taxon-name-part taxon-name-part-type="genus" reg="Dandya">Dandya</tp:taxon-name-part> <tp:taxon-name-part taxon-name-part-type="species" reg="thadhowardii">thadhowardii</tp:taxon-name-part></tp:taxon-name> L.W. Lenz in Aliso 7(3): 314, f.1. (1971), basionym Type: MEXICO, Guerrero: About 25-30 miles south of Iguala, on hillsides in calcareous soil, at km 216 on Mexico 95, July 1964, 1965, 1966, <italic>Howard 64-74</italic> (holotype!, RSA 100784) (Figs <xref ref-type="fig" rid="F2">2D</xref>, <xref ref-type="fig" rid="F3">3</xref>). </comment></tp:nomenclature-citation></tp:nomenclature-citation-list></tp:nomenclature><tp:treatment-sec sec-type="material" id="SECID0EXWAE"><title>Specimens examined.</title><p>MEXICO, Guerrero: Municipality of Cutzamala de Pinzón, 3 km north of Cutzamala river, road to Bejucos, 340 m elevation, 21 July 1986, <italic>A. Espejo 2481</italic> &amp; <italic>T. Chehaibar</italic> (UAMIZ); Municipality of Eduardo Neri, Barranca de Xococoapa, 1000 m elevation, 20 July 1991, <italic>S. Peralta et al. 231</italic> (FCME); Municipality of Xochipala, Llano Delgado, 1035 m elevation, 21 July 1991, <italic>M. Gual 260</italic> (FCME); km 62 highway Iguala-Chilpancingo, 910 m elevation, 4 July 1980, <italic>Campos &amp; Castelo 56</italic> (FCME); ibid., <italic>Campos &amp; G. Velázquez 118</italic> (FCME); 6 km east-northeast of Xochipala, 2 July 1980, <italic>J. Saldivar &amp; Sánchez s. n.</italic> (FCME); ibid., <italic>Velázquez Toledo &amp; Campos 63</italic> (FCME); ibid. on the northwest hillside, 13 July 1991, <italic>M. Luna Flores 43</italic> (FCME); Km 169 highway Iguala-Chilpancingo, 9 June 2007, <italic>J. Gutiérrez 840</italic> (CHAPA, FEZA, UAMIZ, MEXU); Highway Iguala-Chilpancingo, 2 km towards Filo de Caballo, 9 June 2007, <italic>J. Gutiérrez 841</italic> (CHAPA, FEZA, UAMIZ, MEXU); Municipality of Coyuca de Catalán, 3 km west of Coyuca de Catalán, 10 June 2007, <italic>J. Gutiérrez 844</italic> (CHAPA, FEZA, UAMIZ, MEXU). Michoacán: Municipality of Huetamo de Nuñez, 500 m towards Petachícuaro, 430 m elevation, 20 July1986, <italic>A. Espejo 2467 T. Chehaibar</italic> (UAMIZ); Petachícuaro, 9 km north of Huetamo, 400 m elevation, 9 July 1982, <italic>José C. Soto</italic> &amp; <italic>Esteban Martínez 4047</italic> (ENCB, MEXU, UAMIZ); Municipality of San Lucas, highway Cd. Altamirano-San Lucas, km. 211, Rancho el Ovispo, 339 m elevation, 9 July 2006, <italic>J. Gutiérrez 805</italic> (CHAPA, FEZA, UAMIZ, MEXU); highway Cd. Altamirano-San Lucas, km. 188, 352 m elevation, 9 julio 2006, <italic>J. Gutiérrez 806</italic> (CHAPA, FEZA, UAMIZ, MEXU).</p></tp:treatment-sec><tp:treatment-sec><!--Section generated to contain objects referenced in tp:taxon-treatment.--><fig id="F2" position="float" orientation="portrait"><object-id xmlns:xlink="http://www.w3.org/1999/xlink" content-type="doi" xlink:type="simple">10.3897/phytokeys.139.46890.figure2</object-id><object-id xmlns:xlink="http://www.w3.org/1999/xlink" content-type="arpha" xlink:type="simple">3497F51F-0F46-5FC7-A4ED-AF59D4B42859</object-id><label>Figure 2.</label><caption><p>Species of the genus <italic><tp:taxon-name><tp:taxon-name-part taxon-name-part-type="genus" reg="Xochiquetzallia">Xochiquetzallia</tp:taxon-name-part></tp:taxon-name></italic>. <bold>A</bold><italic><tp:taxon-name><tp:taxon-name-part taxon-name-part-type="genus" reg="Xochiquetzallia">Xochiquetzallia</tp:taxon-name-part> <tp:taxon-name-part taxon-name-part-type="species" reg="mortoniana">mortoniana</tp:taxon-name-part></tp:taxon-name></italic><bold>B</bold><italic><tp:taxon-name><tp:taxon-name-part taxon-name-part-type="genus" reg="Xochiquetzallia">X.</tp:taxon-name-part> <tp:taxon-name-part taxon-name-part-type="species" reg="hannibalii">hannibalii</tp:taxon-name-part></tp:taxon-name></italic><bold>C</bold><italic><tp:taxon-name><tp:taxon-name-part taxon-name-part-type="genus" reg="Xochiquetzallia">X.</tp:taxon-name-part> <tp:taxon-name-part taxon-name-part-type="species" reg="balsensis">balsensis</tp:taxon-name-part></tp:taxon-name></italic><bold>D</bold><italic><tp:taxon-name><tp:taxon-name-part taxon-name-part-type="genus" reg="Xochiquetzallia">X.</tp:taxon-name-part> <tp:taxon-name-part taxon-name-part-type="species" reg="thadhowardii">thadhowardii</tp:taxon-name-part></tp:taxon-name></italic>. <bold>A</bold> and <bold>B</bold> taken from the "Global Plants JSTOR".</p></caption><graphic xmlns:xlink="http://www.w3.org/1999/xlink" xlink:href="phytokeys-139-039-g002.jpg" position="float" orientation="portrait" xlink:type="simple" id="oo_375451.jpg"><uri content-type="original_file" xlink:type="simple">https://binary.pensoft.net/fig/375451</uri></graphic></fig><fig id="F3" position="float" orientation="portrait"><object-id xmlns:xlink="http://www.w3.org/1999/xlink" content-type="doi" xlink:type="simple">10.3897/phytokeys.139.46890.figure3</object-id><object-id xmlns:xlink="http://www.w3.org/1999/xlink" content-type="arpha" xlink:type="simple">29CFA380-BD4C-515B-B3F0-3FE9DEBB6FB0</object-id><label>Figure 3.</label><caption><p>Geographical distribution of the species of <italic><tp:taxon-name><tp:taxon-name-part taxon-name-part-type="genus" reg="Xochiquetzallia">Xochiquetzallia</tp:taxon-name-part></tp:taxon-name></italic> and <italic><tp:taxon-name><tp:taxon-name-part taxon-name-part-type="genus" reg="Dandya">Dandya</tp:taxon-name-part> <tp:taxon-name-part taxon-name-part-type="species" reg="purpusii">purpusii</tp:taxon-name-part></tp:taxon-name></italic>.</p></caption><graphic xmlns:xlink="http://www.w3.org/1999/xlink" xlink:href="phytokeys-139-039-g003.jpg" position="float" orientation="portrait" xlink:type="simple" id="oo_375452.jpg"><uri content-type="original_file" xlink:type="simple">https://binary.pensoft.net/fig/375452</uri></graphic></fig></tp:treatment-sec></tp:taxon-treatment>
